# Supplementary material for: Hsa_Circ_0001860 Promotes Smad7 to Enhance MPA Resistance in Endometrial Cancer via miR-520h
Source: Front Cell Dev Biol. 2021 Nov 29;9:738189. doi: 10.3389/fcell.2021.738189 (PMC8666979; doi:10.3389/fcell.2021.738189)
Supplement: Supplementary file 1 [file DataSheet1.ZIP]

Archive with 33 entries (32 files):
- Additional files/
- Additional files/Additional file 14-Figure S5.tif
- __MACOSX/Additional files/._Additional file 14-Figure S5.tif
- Additional files/Additional file 11.docx
- __MACOSX/Additional files/._Additional file 11.docx
- Additional files/Additional file 2-Table S2.docx
- __MACOSX/Additional files/._Additional file 2-Table S2.docx
- Additional files/.DS_Store
- __MACOSX/Additional files/._.DS_Store
- Additional files/Additional file 10-Table S7.docx
- __MACOSX/Additional files/._Additional file 10-Table S7.docx
- Additional files/Additional file 9-Figure S3.tif
- __MACOSX/Additional files/._Additional file 9-Figure S3.tif
- Additional files/Additional file 13-Table S8.docx
- __MACOSX/Additional files/._Additional file 13-Table S8.docx
- Additional files/Additional file 4-Table S4.docx
- __MACOSX/Additional files/._Additional file 4-Table S4.docx
- Additional files/Additional file 7-Table S5.docx
- __MACOSX/Additional files/._Additional file 7-Table S5.docx
- Additional files/Additional file 8-Table S6.docx
- __MACOSX/Additional files/._Additional file 8-Table S6.docx
- Additional files/Additional file 12-Figure S4.tif
- __MACOSX/Additional files/._Additional file 12-Figure S4.tif
- Additional files/Additional file 5-Figure S1.tiff
- __MACOSX/Additional files/._Additional file 5-Figure S1.tiff
- Additional files/Additional file 1-Table S1.docx
- __MACOSX/Additional files/._Additional file 1-Table S1.docx
- Additional files/Additional file 6-Figure S2.tif
- __MACOSX/Additional files/._Additional file 6-Figure S2.tif
- Additional files/Additional file 3-Table S3.docx
- __MACOSX/Additional files/._Additional file 3-Table S3.docx
- Additional files/Additional file 15-Figure S6.tif
- __MACOSX/Additional files/._Additional file 15-Figure S6.tif
